# Supplementary material for: Reversible Photo-, Thermal-, and pH-Responsive Functionalized Wood with Fluorescence Emission
Source: Materials (Basel). 2022 Feb 7;15(3):1229. doi: 10.3390/ma15031229 (PMC8840444; doi:10.3390/ma15031229)
Supplement: Supplementary file 1 [file materials-15-01229-s001.zip]

Archive with 1 entries (1 files):
- materials-1533888-supplementary.pdf
